# Supplementary material for: Activity-Based Protein Profiling Identifies an α-Amylase Family Protein Contributing to the Virulence of Methicillin-Resistant Staphylococcus aureus
Source: ACS Infect Dis. 2025 Feb 7;11(3):573–83. doi: 10.1021/acsinfecdis.4c00638 (PMC11915364; doi:10.1021/acsinfecdis.4c00638)
Supplement: Supplementary file 1 — id4c00638_si_001.xlsx [file id4c00638_si_001.xlsx]

## Sheet: Proteins
Proteins identified in S. aureus USA300 JE2 by MS-ABPP
Accession	Description	# Unique Peptides	# AAs	MW [kDa]	Gene Name	LFQ intensity FP-biotin R1	LFQ intensity FP-biotin R2	LFQ intensity FP-biotin R3	LFQ intensity Cntrl R1	LFQ intensity Cntrl R2	LFQ intensity Cntrl R3	Average Abundance: biotin	Average Abundance: ctrl	Abundance Ratio: (biotin) / (ctrl)	Abundance Ratio P-Value: (biotin) / (ctrl)
QPB86653.1	class I SAM-dependent methyltransferase [Staphylococcus aureus LAC]	3	202	22.7	ORF202; rsmC	175231	110041	148124				144465	1	100	1e-17
WP_000666761.1	MULTISPECIES: shikimate dehydrogenase [Staphylococcus]	3	268	29.9	aroE	79957.2		100134				90045.4	1	100	1e-17
QPB86366.1	3-hydroxyacyl-CoA dehydrogenase/enoyl-CoA hydratase family protein [Staphylococcus aureus LAC]	13	753	84.6	fadB	617033	1.05317e+06	1.03641e+06	262021	148329	271859	902205	227403	3.96743	0.90717
WP_000974460.1	MULTISPECIES: organic hydroperoxide resistance protein [Staphylococcus]	2	140	15.3			401098	290331	112168	134325	48518.8	345714	98337.4	3.51559	1.97144e-05
WP_000159750.1	MULTISPECIES: PTS transporter subunit EIIC [Staphylococcus]	6	484	50.6	murP	2.60484e+07		2.1748e+07	614976	2.06401e+07	185806	2.38982e+07	7.14695e+06	3.34383	0.0520595
QPB86592.1	dTMP kinase [Staphylococcus aureus LAC]	7	205	23.4	tmk; tmk_2	1.13383e+08	2.55469e+08	2.74155e+08	6.61952e+07	7.69448e+07	7.12332e+07	2.14336e+08	7.14577e+07	2.99947	0.0103074
QPB88197.1	transcription termination factor Rho [Staphylococcus aureus LAC]	21	438	49.9	rho; rho_2	3.33218e+06	1.73965e+07	3.8769e+06	3.73448e+06	1.44985e+06	3.12575e+06	8.20185e+06	2.77003e+06	2.96093	0.434495
WP_000142049.1	MULTISPECIES: TIGR01741 family protein [Staphylococcus]	2	163	19.7	essG; yezG_1	42285.1	380980	348131	45983	45874.7	187443	257132	93100.4	2.76188	0.436961
QPB88304.1	50S ribosomal protein L18 [Staphylococcus aureus LAC]	5	119	13.1	rplR; rplR_2	952399		1.46727e+06	338776	217321	797261	1.20984e+06	451119	2.68185	0.000395406
QPB86784.1	response regulator transcription factor [Staphylococcus aureus LAC]	5	224	26.1	graR	863044		654731	87519.7	646059	131231	758888	288270	2.63256	0.0984983
WP_001071717.1	MULTISPECIES: anaerobic ribonucleoside-triphosphate reductase [Staphylococcus]	10	616	70.4	nrdD	416018	288741	1.09659e+06	346138	59520.9	279119	600451	228259	2.63056	0.00848548
WP_000562498.1	MULTISPECIES: class 1b ribonucleoside-diphosphate reductase subunit beta [Bacteria]	16	323	37.5	nrdF; nrdF1; rir2	6.23751e+06	4.05172e+06	5.65511e+07	1.04691e+07	7.30906e+06	9.63657e+06	2.22801e+07	9.13824e+06	2.43812	0.148503
WP_001001228.1	MULTISPECIES: DNA-3-methyladenine glycosylase I [Staphylococcus]	3	186	21.4	tag	697974	293553	629662	683487	97629.6	89424.2	540396	290180	1.86228	0.263502
WP_000260118.1	dihydrolipoyl dehydrogenase [Staphylococcus aureus]	8	468	49.4	lpdA; pdhD	3.31094e+06	3.60221e+06	3.81482e+06	3.27821e+06	1.99671e+06	579361	3.57599e+06	1.95143e+06	1.8325	0.975594
WP_001190829.1	MULTISPECIES: anti-sigma B factor RsbW [Staphylococcus]	4	159	17.9	rsbW	472567		259092	185125		218631	365830	201878	1.81213	0.00466176
QPB86698.1	phosphate acetyltransferase [Staphylococcus aureus LAC]	4	328	34.9	eutD; pta	370496	577036	409554	317733	267879	173634	452362	253082	1.78741	4.95726e-07
WP_000163988.1	MULTISPECIES: 6-phospho-beta-glucosidase [Staphylococcus]	2	478	54.7	bglA	1.10334e+06	376207		184147	442210	620266	739774	415541	1.78027	1.85817e-07
QPB88420.1	alpha/beta hydrolase [Staphylococcus aureus LAC]	10	306	35.5	mlhB_1; mlhB_2	186014		2.61445e+06	990295		603213	1.40023e+06	796754	1.75742	0.655565
WP_000375864.1	MULTISPECIES: helix-turn-helix transcriptional regulator [Bacteria]	6	154	17.8		662643		857044	632567	334569	334253	759844	433796	1.75161	0.470973
WP_000275730.1	MULTISPECIES: pectate lyase [Staphylococcus]	7	365	40.7	pfbA	1.67067e+06	1.346e+06	3.38741e+06	1.27472e+06	1.45321e+06	982222	2.13469e+06	1.23672e+06	1.7261	0.0154159
WP_000154228.1	MULTISPECIES: transcription-repair coupling factor [Staphylococcus]	12	1168	134.1	mfd	4.46529e+06	3.49588e+06	2.04678e+06	4.0032e+06	1.0931e+06	768637	3.33598e+06	1.95498e+06	1.7064	0.505573
WP_000954810.1	MULTISPECIES: nitric oxide dioxygenase [Staphylococcus]	11	381	42.9	hmp	300046	305342	1.60382e+06	637298	169807	525249	736402	444118	1.65812	0.299922
QPB87945.1	GAF domain-containing sensor histidine kinase [Staphylococcus aureus LAC]	2	370	41.9	vraS_1; vraS_2; vraS_3; yhcS	685741	545841	2.01938e+06	753110		601572	1.08365e+06	677341	1.59987	0.172497
WP_001173201.1	MULTISPECIES: mannose-6-phosphate isomerase, class I [Staphylococcus]	3	312	35.4	manA; manA2; pmi	122835		322501	161217	161467	106977	222668	143220	1.55472	0.676823
QPB87272.1	phosphate acyltransferase PlsX [Staphylococcus aureus LAC]	4	328	35.4	plsX	760012	641120	1.17603e+06	944767		164431	859053	554599	1.54896	6.43444e-10
WP_000717381.1	MULTISPECIES: CHAP domain-containing protein [Staphylococcus]	8	267	29.3	ssaA; ssaA2; ssaA2_1; ssaA2_2	1.97264e+08	2.97159e+08	2.16431e+08	1.85886e+08	1.63642e+08	1.18643e+08	2.36951e+08	1.56057e+08	1.51836	0.777493
WP_000031515.1	MULTISPECIES: alpha,alpha-phosphotrehalase [Staphylococcus]	6	546	63.5	treC		952745	141421	171459	330198	579410	547083	360356	1.51817	5.94054e-06
WP_000035767.1	MULTISPECIES: DNA translocase FtsK [Staphylococcus]	8	789	88.1	ftsK; ftsK_3		185816	635836	413434	188411	213226	410826	271690	1.51211	0.562415
QPB88486.1	2,3-diphosphoglycerate-dependent phosphoglycerate mutase [Staphylococcus aureus LAC]	4	228	26.7	gpmA; pgm_2	89450.4	90433.6	115292	78508.3	51945.9		98392	65227.1	1.50845	4.57359e-05
QPB88582.1	fructose-1,6-bisphosphatase [Staphylococcus aureus LAC]	4	654	76.1	fbp		96476.3	45744.4	47158.9			71110.3	47158.9	1.50789	1e-17
WP_001074556.1	MULTISPECIES: glucosaminidase domain-containing protein [Staphylococcus]	29	1256	137.3	atl; atl_2	3.92511e+07	3.2704e+07	3.16486e+07	2.53327e+07	1.87338e+07	2.49619e+07	3.45346e+07	2.30095e+07	1.50089	0.0227117
QPB87716.1	U32 family peptidase [Staphylococcus aureus LAC]	3	307	35.9	yhbU_1; yhbU_2; yhbU_4	170413	329917	189373	142563	167238		229901	154901	1.48418	0.0114929
QPB87035.1	ABC transporter ATP-binding protein [Staphylococcus aureus LAC]	3	360	40.2	oppD; oppD_1	113540	74989.4	142998	77171.9			110509	77171.9	1.43198	0.0242984
WP_000382904.1	MULTISPECIES: ATP-binding cassette domain-containing protein [Bacteria]	5	231	25.8	ecsA_2; ecsA_3	812570	735872	1.88471e+06	1.18247e+06	632170	601802	1.14438e+06	805480	1.42075	0.822254
WP_001126603.1	MULTISPECIES: type I glutamate--ammonia ligase [Staphylococcus]	14	446	50.8	glnA; glnA_2	3.26595e+07	2.27675e+07	2.1477e+07	1.289e+07	1.30041e+07	2.95176e+07	2.56347e+07	1.84706e+07	1.38787	0.0160205
QPB87813.1	septation ring formation regulator EzrA [Staphylococcus aureus LAC]	12	564	66.2	ezrA	2.0779e+06	1.67634e+06	1.32241e+06	1.88212e+06	402508	1.37933e+06	1.69222e+06	1.22132e+06	1.38557	0.0050297
QPB86906.1	ribonuclease R [Staphylococcus aureus LAC]	11	790	90.4	rnr	1.64713e+06	693296	3.84571e+06	1.4714e+06	1.50741e+06	1.54996e+06	2.06205e+06	1.50959e+06	1.36597	0.0340464
A3EZ82	TREMBL:A3EZ82;Q32W66 Tax_Id=9606 Gene_Symbol=DMKN Dermokine	3	476	47.1	DMKN	2400631	2.5234e+06	1.20276e+06	1.38112e+06	1.60742e+06	1.57314e+06	2.04226e+06	1.52056e+06	1.3431	1.21874e-05
WP_001019337.1	MULTISPECIES: acetyl-CoA carboxylase biotin carboxyl carrier protein subunit [Staphylococcus]	4	149	16.8	accB; accB_2	7.58258e+07	6.21865e+07	2.10431e+08	9.3139e+07	8.17355e+07	8.45794e+07	1.16148e+08	8.64847e+07	1.34299	0.512243
WP_001096577.1	MULTISPECIES: 50S ribosomal protein L30 [Bacteria]	2	59	6.6	rpmD; rpmD_2	312869	238936	357550	284872	186747	213823	303118	228481	1.32667	0.00153207
QPB86644.1	NYN domain-containing protein [Staphylococcus aureus LAC]	3	174	20.2		418652		297323	82672.4	262110	465967	357987	270250	1.32465	0.738658
QPB87339.1	DNA mismatch repair endonuclease MutL [Staphylococcus aureus LAC]	12	669	76.8	mutL	233375	300622		155563	234859	214391	266998	201604	1.32437	0.11123
QPB87344.1	alpha/beta hydrolase [Staphylococcus aureus LAC]	6	304	35.2		462629		853243	653518	248217	593442	657936	498392	1.32012	0.53626
QPB87775.1	50S ribosomal protein L20 [Staphylococcus aureus LAC]	4	118	13.7	rplT; rplT_2	3.39472e+07	2.89865e+07	2.04847e+07	1.93974e+07	1.44978e+07	2.94501e+07	2.78061e+07	2.11151e+07	1.31688	0.147673
WP_000650082.1	MULTISPECIES: transcriptional regulator NrdR [Staphylococcus]	7	156	18.2	nrdR; nrdR_2	1.15174e+06	683519	1.67014e+06	1.02293e+06	104063	1.53935e+06	1.16847e+06	888782	1.31468	0.723529
WP_000175746.1	MULTISPECIES: dihydrofolate reductase [Staphylococcus]	2	159	18.2	dfrA; dfrB; folA	4.00565e+06	3.75906e+06	6.05732e+06	5383876	1.72109e+06	3.53249e+06	4.60734e+06	3.54582e+06	1.29937	0.0326249
QPB86318.1	acyl-CoA/acyl-ACP dehydrogenase [Staphylococcus aureus LAC]	6	343	38.5		86431.3	69673.2	303509	118027			153204	118027	1.29805	0.330602
QPB88861.1	type II toxin-antitoxin system PemK/MazF family toxin [Staphylococcus aureus LAC]	4	237	27.8		202984		132817	129549			167901	129549	1.29603	0.777197
QPB86294.1	bifunctional acetaldehyde-CoA/alcohol dehydrogenase [Staphylococcus aureus LAC]	17	869	94.9	adhE	3.40454e+06	113470	411397	2.01385e+06	562317	492524	1.3098e+06	1.0229e+06	1.28048	0.861545
QPB87498.1	ATP-dependent helicase DinG [Staphylococcus aureus LAC]	10	897	104.2	dinG	2.86027e+08	2.30931e+08	1.60131e+08	1.77601e+08	2.03115e+08	1.489e+08	2.25696e+08	1.76539e+08	1.27845	0.093725
WP_000238227.1	MULTISPECIES: exonuclease SbcCD subunit D [Staphylococcus]	6	398	46.2	yhaO	653907	142139	509413	596929	187735	270172	435153	351612	1.23759	0.619168
QPB87459.1	response regulator transcription factor ArlR [Staphylococcus aureus LAC]	3	219	25.5	arlR; arlR_2	101783	60794.6	195549	123632	77614.1	88953	119375	96733	1.23407	0.565684
WP_000863479.1	MULTISPECIES: signal recognition particle protein [Staphylococcus]	13	455	50.7	ffh	2.1005e+07	1.51768e+07	2.82595e+07	1.59243e+07	1.70828e+07	1.97004e+07	2.14804e+07	1.75692e+07	1.22262	0.999783
QPB87079.1	glycosyltransferase [Staphylococcus aureus LAC]	9	493	57.2	tagE_1; tagE_3; tarM	496671		469037	1.0263e+06	152690	18959.6	482854	399318	1.2092	0.942942
QPB86806.1	hypothetical protein HUW68_03640 [Staphylococcus aureus LAC]	2	227	26.7		3.57912e+06	3.1186e+06	5.1046e+06	3.94766e+06	2.74707e+06	3.10594e+06	3.93411e+06	3.26689e+06	1.20424	0.139615
